# Supplementary material for: Design of Hierarchical NiCo2O4 Nanocages with Excellent Electrocatalytic Dynamic for Enhanced Methanol Oxidation
Source: Nanomaterials (Basel). 2021 Oct 11;11(10):2667. doi: 10.3390/nano11102667 (PMC8539344; doi:10.3390/nano11102667)
Supplement: Supplementary file 1 [file nanomaterials-11-02667-s001.zip]

Archive with 1 entries (1 files):
- nanomaterials-1389578-supplementary.pdf
